# Supplementary material for: Validation of seismic hazard curves using a calibrated 14 ka lacustrine record in the Eastern Alps, Austria
Source: Sci Rep. 2022 Nov 19;12:19943. doi: 10.1038/s41598-022-24487-w (PMC9675742; doi:10.1038/s41598-022-24487-w)
Supplement: Supplementary file 2 — Supplementary Table 2. [file 41598_2022_24487_MOESM2_ESM.csv]

Supplementary Table 2: Event ages (cal BP) of all age-depth model iterations (ITs)
Event	IT1	IT2	IT3	IT4	IT5	IT6	IT7	IT8	IT9	IT10	IT11	IT12	IT13	IT14	IT15	IT16	IT17	IT18	IT19	IT20	IT21	IT22	IT23	IT24	IT25	IT26	IT27	IT28	IT29	IT30	IT31	IT32	IT33	IT34	IT35	IT36	IT37	IT38	IT39	IT40	IT41	IT42	IT43	IT44	IT45	IT46	IT47	IT48	IT49
E1	-67.8655	-66.2802	-69.4473	-67.5337	-68.3075	-68.3471	-67.8882	-67.9595	-67.4712	-66.2781	-67.469	-67.133	-69.2485	-70.0578	-66.4509	-68.3422	-70.6593	-67.7638	-68.6288	-67.695	-67.7563	-67.896	-70.5015	-68.081	-69.0925	-67.4733	-67.5799	-67.7291	-65.4375	-65.5222	-65.9739	-69.9501	-66.6885	-69.4169	-68.1085	-67.9012	-65.7595	-69.4703	-68.3257	-68.1156	-67.1409	-67.5818	-68.9216	-67.6198	-67.7439	-69.9561	-66.9318	-66.9933	-69.1099
E2	-35.77775	-17.44925	-15.1711	-39.459828	-45.998494	-38.27952	-26.442928	-5.187496	-6.8962	-17.085164	-1.905764	-12.85684	-52.06939	-50.44929	-32.219204	-34.92512	-41.34879	-23.61644	-12.71824	-18.058392	-6.063196	-20.380968	-15.888176	2.993396	19.151832	36.24988	35.99838	23.787432	34.532024	40.162868	72.330544	34.34982	25.1949808	6.098076	-13.702748	-36.0399824	-17.423348	-25.482928	-23.09804	-3.892772	-36.489628	-39.345618	-32.790272	-49.118632	15.137408	15.355456	42.18158	46.0465	32.94074
E3	1.0445	65.85573	80.74302	-14.06482	-23.05046	-5.15306	3.28338	19.64809	16.729488	8.78994	24.136873	6.98236	-18.65782	-18.875775	-17.79093	-6.30172	-11.10057	5.597381	30.402013	-13.948152	18.220694	-11.799519	-6.779205	14.4004894	27.750548	54.74184	56.87516	39.507976	53.080236	64.08866	91.071453	51.034725	31.997313	23.88334	6.57095	-20.947054	11.46338	5.14744	1.539314	17.742972	-18.859848	-20.44241	-16.074992	-27.57334	36.16818	35.67906	94.38105	92.89614	82.7111
E4	54.26697	115.13272	147.3665	53.15296	46.2788	73.8012	67.25183	86.42494	66.67432	62.09823	72.11418	47.2318	25.22882	3.628	10.40857	22.20956	16.0525	35.08136	56.42613	12.48851	65.13734	22.91339	18.86225	35.603558	46.15555	87.01464	101.86353	80.33668	87.87893	103.95303	124.17208	75.89673	73.344213	81.96066	81.24177	46.729716	76.17635	64.6193	51.36383	38.735727	-2.422651	-1.316772	1.126101	-1.05132	63.719935	77.027472	136.203012	157.67736	163.69501
E5	270.6336	299.09982	381.953886	335.44867	327.94459	355.05589	352.08862	346.95914	312.53206	308.99746	290.4683	283.73865	263.6533	252.108	267.51171	271.49918	219.21612	245.51977	258.68736	216.43169	284.979594	209.67302	228.91603	275.911748	269.58657	290.06743	301.16587	292.77279	291.76568	308.19568	345.0718	224.28175	217.267923	216.0825	241.36597	198.086116	216.75828	211.45906	224.02783	117.88395	98.7888	96.28168	94.03123	67.29372	133.396355	152.076415	230.702745	300.382125	312.231775
E6	382.69889	396.716934	478.258158	426.41093	402.25444	416.603638	395.30865	427.80379	385.81056	378.2058	374.6554	374.97565	349.127	350.2104	357.70671	372.81248	339.74487	361.8062	368.67529	338.271	386.390504	325.80408	323.74704	365.155528	345.99125	357.65607	389.106506	404.539834	422.548536	432.0165836	468.34482	342.13173	347.062923	277.99438	302.12015	261.015386	289.57388	277.66186	287.41079	177.36795	179.25639	172.526608	179.348242	162.07094	197.022114	220.510908	298.51974	358.36221	346.18271
E7	390.290705	401.305243	488.128865	437.74159	413.86879	427.182151	408.29679	450.40439	403.52826	393.90379	389.31125	407.75125	381.9026	375.99385	383.49016	398.59593	365.98042	386.18693	390.55352	372.72531	419.954364	360.00539	346.3395	379.753958	360.58968	368.87156	399.586547	405.766873	425.849647	432.5096652	469.670815	360.15611	359.878473	304.80226	328.92803	294.313156	316.89293	304.98091	301.27035	190.9865	192.54978	177.873301	184.719014	167.9907	201.944438	222.775621	301.111417	379.41368	370.71711
E8	413.978802	417.700494	502.51887	455.286258	428.183952	447.699614	426.07753	484.931998	434.897184	420.32468	418.254408	451.371298	425.428584	415.760048	429.52127	435.486896	406.145718	419.621848	417.1306884	416.677704	482.860744	424.79744	409.7416	438.329688	418.89565	416.85791	434.16517	425.53653	448.07048	444.467006	477.748524	399.50773	388.764651	350.224828	394.32303	357.419466	394.0474	388.9061	367.53399	267.55651	259.78975	240.9374	247.81157	230.19094	229.42317	238.8025	322.987428	419.692338	413.946438
E9	430.31783	431.04795	509.328726	461.102846	438.285775	455.214157	429.400485	492.575773	444.1339533	430.180878	432.22852	458.564014	435.07697	427.66176	446.82324	444.37508	418.32465	427.06652	420.421225	422.025783	504.642029	447.73953	442.648359	475.079179	455.518742	447.949602	454.985084	443.667766	465.14898	457.151462	486.64209	419.54649	405.436173	366.83191	427.86125	385.469426	440.57204	444.45979	422.88416	331.40256	315.8625	301.57468	308.30554	289.30067	259.59186	261.88245	348.845328	441.2013	433.93283
E10	460.32677	463.51623	547.685746	480.012958	521.367475	459.555351	439.763435	499.536779	445.0931219	455.930134	465.19938	483.854422	482.36317	460.324	478.7788	472.72392	454.41473	456.54194	443.471031	443.853849	517.176499	461.74755	449.517377	480.208381	461.598166	454.029026	467.126512	461.882118	474.23962	480.82597	514.34743	456.33597	445.723693	406.56095	462.86921	448.431546	503.53416	534.32905	524.29742	426.13018	411.0602	396.7794	402.26824	382.95345	356.78792	360.66815	430.280968	510.83164	499.20609
E11	480.737552	504.178808	583.254716	524.67501	568.016513	507.400634	494.39295	559.241048	503.714653	498.79603	508.12281	512.349814	503.178348	499.566478	510.005194	512.421138	493.660126	494.4285	485.663322	490.83797	559.720158	496.92663	482.034096	508.70576	492.083132	484.513992	500.135452	501.50708	507.912998	500.624108	545.05858	486.38329	476.808833	468.85339	507.59093	504.360828	584.059322	620.4288966	602.0281932	520.715462	508.535954	499.1298	471.66017	452.75748	477.51819	476.58276	548.950802	585.696906	564.488696
E12	517.7441	549.22782	631.761636	573.48377	608.925685	535.067095	538.30896	591.65182	548.063613	530.946735	537.39064	525.46606	511.61009	522.24255	538.60401	550.74647	539.90253	563.09684	551.190532	572.96556	630.087044	564.05034	546.01041	567.566368	557.27525	546.89976	540.9554	543.20278	535.75338	548.371358	600.55311	552.24219	539.596653	524.40844	548.89592	547.728356	598.930355	624.999202	610.093394	562.52874	557.19093	567.78652	552.84139	542.76953	549.30318	552.29685	620.366388	645.32745	609.34187
E13	620.0426	640.92282	783.645036	725.36717	748.155985	659.73034	671.11281	708.57142	715.776813	661.24758	702.53419	690.60961	672.64016	697.63935	720.97341	747.66557	766.46373	796.22594	754.752082	787.59741	837.624494	810.05619	791.59776	812.555068	806.3657	805.00326	756.485	756.96058	754.99593	849.192008	853.19556	810.18669	800.844753	784.94569	792.37907	798.705356	808.28444	830.466937	830.178194	885.79719	911.80533	904.28152	891.76099	875.49608	882.75933	881.0163	918.518538	932.69355	906.57062
E14	653.0026	673.63132	816.521336	745.95937	768.365585	678.52344	687.84761	728.22372	736.052813	688.11988	725.05999	727.92631	723.83256	746.90055	735.02511	765.69287	779.42943	803.50745	762.737172	805.35021	839.843494	814.24754	797.56435	822.020828	814.43973	813.64637	763.40491	763.88049	762.76633	858.763248	873.24576	818.14683	814.692953	785.10088	800.30972	811.071556	814.16728	833.000027	835.802074	895.36972	921.66815	916.84532	905.58909	890.14728	891.70517	889.96214	926.833878	941.5577	927.93462
E15	662.8906	683.44387	826.384226	752.13703	774.428465	684.16137	692.86805	734.11941	742.135613	696.18157	731.81773	739.12132	739.19028	761.67891	739.24062	771.10106	783.31914	805.691903	765.132699	810.67605	840.509194	815.504945	799.354327	824.860556	816.861939	816.239303	765.480883	765.956463	765.09745	861.63462	879.26082	820.534872	818.847413	785.147437	802.688915	814.781416	815.932132	833.759954	837.489238	898.241479	924.626996	920.61446	909.73752	894.54264	894.388922	892.645892	929.32848	944.216945	934.34382
E16	692.5546	712.88152	855.972896	770.67001	792.617105	701.07516	707.92937	751.80648	760.384013	720.36664	752.09095	772.70635	785.26344	806.01399	751.88715	787.32563	794.98827	812.245262	772.31928	826.65357	842.506294	819.27716	804.724258	833.37974	824.128566	824.018102	771.708802	772.184382	772.09081	870.248736	897.306	827.698998	831.310793	785.287108	809.8265	825.910996	821.226688	836.039735	842.55073	906.856756	933.503534	931.92188	922.18281	907.72872	902.440178	900.697148	936.812286	952.19468	953.57142
E17	774.33344	797.61984	940.845456	846.92585	858.488305	766.40644	773.38977	797.7088	791.754813	750.5085	793.73755	826.18567	849.84332	869.04891	785.16399	820.01723	811.284078	823.993718	788.61394	850.762398	849.034166	842.682	824.51061	849.687916	840.188234	841.142214	784.393106	784.868686	779.112558	893.273528	923.328552	843.160842	858.262593	802.01818	840.66314	859.829156	867.0914	879.224647	885.692834	953.06322	968.36859	983.7256	973.78105	942.56072	915.327978	911.591616	951.864714	964.502568	974.516684
E18	829.74428	856.19136	999.416976	906.70793	908.191825	816.70324	825.46233	827.88928	806.904813	759.15252	817.36351	849.81163	873.46928	892.67487	807.19947	838.28699	817.207326	829.916966	798.520528	860.668986	853.786838	862.73376	839.52369	858.423484	849.788678	851.351838	791.541482	792.017062	779.917986	908.641328	933.310944	852.254574	874.135833	818.6251	865.15526	883.854356	908.24984	920.383087	924.335834	991.61166	995.34339	1025.47828	1014.31681	965.67176	921.059106	915.329412	960.26487	969.719136	978.370748
E19	887.7673	912.79024	1056.015856	960.72405	973.947585	885.59564	895.23421	886.71512	857.859813	809.83813	874.11129	906.85981	930.51746	949.31985	853.92689	885.12451	857.87159	869.88871	840.483942	902.6324	893.173294	909.0224	883.29299	899.054028	890.85166	892.71941	831.37843	828.30365	813.0331	950.534148	971.17218	889.67148	912.436813	857.29292	907.76568	924.638836	957.60094	965.066667	969.171454	1035.03708	1036.02143	1066.65706	1055.69013	1003.67396	953.71787	946.99151	994.258148	999.49702	1005.97854
E20	948.4025	967.41648	1110.642096	1008.97421	1055.755585	973.08364	982.70541	974.18632	944.619813	902.56533	963.98089	997.33021	1020.98786	1038.98385	925.34625	960.52979	933.27687	943.90895	914.504182	976.65264	967.193534	981.54792	955.81851	971.579548	963.37718	965.24493	903.90395	893.72845	878.4579	1018.951988	1036.91226	955.41156	973.165533	918.02164	968.4944	982.182596	1015.1447	1013.275387	1020.199694	1083.33948	1090.40271	1107.26194	1097.90101	1056.56732	1013.30427	1006.57791	1053.844548	1053.83622	1057.34006
E21	1039.3553	1049.35584	1192.581456	1081.34945	1178.467585	1104.31564	1113.91221	1105.39312	1074.759813	1041.65613	1098.78529	1133.03581	1156.69346	1173.47985	1032.47529	1073.63771	1046.38479	1054.93931	1025.534542	1087.683	1078.223894	1090.3362	1064.60679	1080.367828	1072.16546	1074.03321	1012.69223	991.86565	976.5951	1121.578748	1135.52238	1054.02168	1064.258613	1009.11472	1059.58748	1068.498236	1101.46034	1085.588467	1096.742054	1155.79308	1171.97463	1168.16926	1161.21733	1135.90736	1102.68387	1095.95751	1143.224148	1135.34502	1134.38234
E22	1105.83824	1106.54718	1241.217036	1127.36507	1249.651825	1175.897746	1185.481716	1176.962626	1140.855057	1126.10871	1175.18365	1201.88989	1224.834676	1256.18049	1107.65889	1149.81329	1121.54145	1129.49651	1102.829122	1161.50058	1152.041474	1170.68916	1143.43701	1144.710448	1148.15678	1150.37499	1090.90433	1060.38391	1061.03046	1213.035368	1225.9368	1149.74256	1156.717413	1091.07286	1141.47566	1141.371956	1173.20732	1151.387887	1158.265694	1204.05624	1218.368862	1199.988514	1195.819486	1184.42102	1166.39559	1157.64309	1201.586988	1186.92684	1179.99824
E23	1130.34587	1125.47245	1250.160586	1138.83107	1261.118105	1182.858203	1192.442173	1183.923083	1142.051175	1143.50042	1185.67917	1203.05805	1225.171162	1274.20857	1132.88115	1172.70518	1143.2446	1151.7122	1128.238422	1182.85338	1173.394274	1200.97445	1171.94577	1156.317008	1173.35349	1175.98057	1118.69195	1083.07518	1102.29168	1259.869148	1273.89772	1203.89435	1211.448383	1133.55306	1183.87424	1176.040506	1206.56134	1185.971247	1185.393564	1218.09866	1224.911846	1201.581707	1199.254148	1194.7386	1188.58783	1177.4715	1217.538868	1199.55883	1188.27546
E24	1220.6062	1223.67022	1302.977236	1183.43563	1303.479605	1214.64663	1220.00458	1212.44367	1154.864733	1193.93327	1213.07901	1209.24813	1227.50902	1328.35409	1194.490578	1229.19402	1205.48727	1218.16287	1192.667602	1237.43106	1227.971954	1295.74244	1258.74631	1192.091308	1258.3633	1250.55509	1207.28757	1151.63773	1227.0741	1384.858748	1407.08004	1339.26952	1348.230133	1240.58294	1293.4879	1286.095956	1308.77576	1286.947967	1274.224734	1269.05682	1257.89453	1241.72429	1265.50667	1258.25898	1287.18127	1277.05661	1284.353348	1255.97472	1219.29932
E25	1225.21747	1231.50568	1307.641726	1185.949414	1305.656828	1216.879299	1221.603346	1214.186163	1156.351038	1195.162646	1213.365618	1209.751098	1227.737122	1329.908546	1194.543883	1229.328158	1206.917523	1220.037612	1193.075734	1237.839192	1228.380086	1298.92514	1261.381057	1193.229349	1261.93597	1252.413521	1210.45428	1153.656007	1230.76059	1386.546311	1409.58591	1339.849072	1348.809685	1241.162492	1294.484752	1289.975016	1311.95753	1289.496251	1277.667114	1271.585091	1260.458417	1247.1653	1274.19335	1264.02849	1293.88597	1284.77117	1288.564478	1259.83545	1220.937626
E26	1232.90292	1244.56478	1315.415876	1190.139054	1309.285533	1220.600414	1224.267956	1217.090318	1158.828213	1197.211606	1213.843298	1210.589378	1228.117291	1332.499306	1194.632725	1229.55172	1209.301278	1223.162182	1193.755954	1238.519412	1229.060306	1304.22964	1265.772302	1195.126084	1267.89042	1255.510906	1215.73213	1157.019802	1236.90474	1389.358916	1413.76236	1340.814992	1349.775605	1242.128412	1296.146172	1296.440116	1317.26048	1293.743391	1283.404414	1275.798876	1264.731562	1256.23365	1288.67115	1273.64434	1305.06047	1297.62877	1295.583028	1266.27	1223.668136
E27	1238.833478	1259.85264	1330.699116	1216.63271	1335.554815	1242.12754	1255.94526	1246.42702	1188.674343	1226.88645	1232.37493	1234.84297	1252.187639	1357.45389	1211.384622	1235.139221	1212.21897	1226.552402	1202.134222	1243.411764	1233.627782	1312.48314	1274.05986	1199.877622	1280.78528	1266.67842	1229.54027	1168.90408	1251.33834	1401.938138	1418.32728	1350.4245	1361.251713	1252.04818	1308.42842	1310.599856	1322.603564	1296.092659	1288.56551	1279.658562	1274.868	1262.172562	1300.045516	1281.919592	1309.951744	1304.252124	1321.986048	1292.94276	1244.48258
E28	1240.73773	1266.56212	1338.814836	1233.17791	1352.100015	1255.48666	1276.3529	1265.21038	1207.911183	1246.12329	1244.60197	1250.78849	1268.133159	1373.39941	1222.528862	1238.804605	1213.52843	1227.97933	1207.538342	1246.49194	1236.491374	1316.57094	1278.4139	1202.539518	1287.794	1273.29746	1237.33827	1175.92992	1259.3223	1409.574258	1420.25684	1356.57326	1368.644873	1258.40378	1316.17354	1318.315656	1324.7515	1296.526267	1290.476294	1281.10801	1280.48612	1263.71361	1303.76768	1284.8722	1310.232727	1305.239	1337.716448	1309.00872	1257.63074
E29	1244.546234	1279.98108	1355.046276	1266.26831	1385.190415	1282.2049	1317.16818	1302.7771	1246.384863	1284.59697	1269.05605	1282.67953	1300.024199	1405.29045	1244.817342	1246.135373	1216.14735	1230.833186	1218.346582	1252.652292	1242.218558	1324.74654	1287.12198	1207.86331	1301.81144	1286.53554	1252.93427	1189.9816	1275.29022	1424.846498	1424.11596	1368.87078	1383.431193	1271.11498	1331.66378	1333.747256	1329.047372	1297.393483	1294.297862	1284.006906	1291.72236	1266.795706	1311.212008	1290.777416	1310.794693	1307.212752	1369.177248	1341.14064	1283.92706
E30	1246.450486	1286.69056	1363.161996	1282.81351	1401.735615	1295.56402	1337.57582	1321.56046	1265.621703	1303.83381	1281.28309	1298.62505	1315.969719	1421.23597	1255.961582	1249.800757	1217.45681	1232.260114	1223.750702	1255.732468	1245.08215	1328.83434	1291.47602	1210.525206	1308.82016	1293.15458	1260.73227	1197.00744	1283.27418	1432.482618	1426.04552	1375.01954	1390.824353	1277.47058	1339.4089	1341.463056	1331.195308	1297.827091	1296.208646	1285.456354	1297.34048	1268.336754	1314.934172	1293.730024	1311.075675	1308.199628	1384.907648	1357.2066	1297.07522
E31	1253.69267	1303.39922	1381.229506	1318.22319	1437.282145	1324.58245	1380.42235	1360.61942	1307.840413	1345.09002	1308.07329	1331.64205	1348.411251	1453.351295	1279.674032	1258.00716	1220.324779	1235.481191	1234.766948	1262.310422	1252.557104	1338.96322	1302.47949	1217.791368	1324.05579	1307.020276	1277.140727	1212.30725	1300.4995	1449.053028	1430.429714	1387.849274	1406.028532	1290.634139	1355.319231	1357.299833	1335.707643	1299.337791	1301.203514	1289.63077	1310.01724	1273.23446	1324.04552	1300.87756	1312.955701	1310.304076	1416.4159	1389.950461	1324.09421
E32	1294.89683	1342.87562	1403.262346	1346.05455	1466.755705	1352.18473	1404.79735	1378.5263	1352.780773	1378.48038	1336.10673	1345.15357	1355.017155	1456.042715	1296.761672	1268.51478	1223.313367	1239.887843	1237.26302	1267.321646	1273.530344	1362.40258	1330.02417	1241.099808	1338.67407	1314.551668	1286.890211	1227.28481	1315.5883	1464.631068	1436.730602	1394.235842	1411.04284	1296.062447	1360.360323	1362.161957	1338.305199	1307.059599	1315.283114	1304.93701	1327.30348	1295.02178	1344.04976	1315.7854	1328.772421	1311.872428	1416.985323	1397.293753	1332.76625
E33	1415.78504	1430.86928	1460.281656	1409.38057	1524.957855	1426.97655	1494.90755	1464.69683	1545.210583	1555.40104	1464.30482	1546.26539	1542.293634	1586.52696	1514.091412	1476.308375	1397.94755	1420.3176	1414.517172	1423.24113	1392.232484	1519.31499	1496.73465	1436.448198	1517.4201	1468.98769	1467.29343	1414.50502	1483.0092	1606.887408	1524.31051	1489.20848	1486.336043	1373.56385	1462.03332	1437.294366	1413.96227	1362.275277	1366.483554	1377.9512	1382.43935	1446.2841	1513.89045	1473.80989	1527.361986	1492.95046	1437.647565	1458.80608	1399.89099
E34	1509.24136	1516.321833	1560.637724	1475.88083	1585.102615	1493.69888	1573.44613	1521.96832	1584.292323	1607.27644	1527.47972	1586.21504	1564.789229	1622.89398	1546.152627	1525.645215	1478.38912	1509.828566	1503.067212	1537.609571	1515.672364	1657.15224	1644.77409	1571.818798	1624.402	1589.92746	1577.98751	1540.16832	1588.95549	1674.779028	1571.62472	1573.50437	1558.869023	1451.84497	1586.33325	1538.669816	1474.93264	1422.048166	1445.693074	1531.92657	1504.42654	1555.63885	1590.04328	1526.06121	1571.029431	1546.12986	1505.380275	1523.85384	1484.99604
E35	1536.8796	1522.155129	1562.169193	1494.59315	1603.814935	1525.00944	1604.75669	1527.424	1589.748003	1610.06924	1530.27252	1589.00784	1571.037869	1629.14262	1550.877507	1552.952095	1494.57536	1513.874678	1511.432492	1548.804883	1538.032524	1697.23224	1681.67217	1607.237998	1649.5428	1620.3921	1595.84207	1580.07392	1609.48077	1692.210868	1587.76744	1606.89685	1596.572383	1487.36881	1624.87501	1589.552216	1492.47648	1437.667414	1463.421714	1591.40241	1558.76462	1595.69485	1623.30984	1558.19545	1605.780471	1576.13466	1563.531795	1582.00536	1547.61364
E36	1722.97273	1760.51603	1795.58861	1665.22875	1800.787075	1762.81393	1831.93928	1715.074982	1773.235807	1738.812554	1641.07288	1680.499106	1650.475979	1656.960824	1586.114894	1629.418065	1625.67595	1587.015644	1584.962348	1609.22119	1588.518684	1759.04949	1804.127522	1701.696654	1778.484286	1797.66982	1727.78472	1685.28682	1720.84704	1801.374818	1673.07858	1656.837539	1654.181313	1593.50731	1709.44038	1698.654144	1625.14314	1611.225077	1707.272114	1706.69057	1697.51983	1749.95171	1750.970944	1725.47164	1732.222771	1749.79652	1706.721725	1712.62245	1688.40044
E37	1818.63119	1794.113095	1818.167109	1706.69311	1847.834805	1797.76961	1869.96148	1756.79455	1815.690573	1765.98552	1685.69999	1737.34917	1707.953899	1706.69612	1629.182752	1676.557615	1683.02017	1633.398464	1620.917992	1640.16162	1616.563034	1781.29554	1815.161699	1711.613007	1788.818914	1827.701303	1768.20831	1734.26859	1752.883472	1842.518057	1730.491816	1718.627349	1743.281603	1666.52296	1793.34881	1771.619966	1716.58855	1701.421657	1769.214494	1764.10425	1744.03669	1799.71946	1785.4978	1790.57455	1772.194061	1795.47884	1771.682865	1771.34605	1759.29703
E38	1842.84821	1797.45396	1828.70088	1728.25811	1874.179255	1825.07185	1928.1144	1824.36919	1871.246763	1803.45447	1740.79942	1819.54621	1790.150939	1788.89316	1689.712002	1724.542685	1720.37607	1671.033284	1664.843332	1683.62469	1655.023784	1808.91831	1826.15166	1722.602968	1800.53135	1833.27273	1797.99518	1765.12516	1767.14016	1858.830488	1738.35318	1770.349719	1850.762133	1746.22093	1898.46308	1876.734236	1843.62236	1826.298397	1834.877354	1831.12257	1784.01915	1832.11465	1818.33208	1840.52954	1805.709111	1821.66996	1831.173765	1844.88213	1811.64602
E39	1893.03605	1854.553659	1891.0464	1761.520352	1910.762707	1897.297687	1976.769372	1923.01177	1949.736033	1842.262824	1773.840958	1885.619881	1890.307559	1979.53008	1879.846212	1911.576395	1935.7467	1868.301704	1873.821382	1941.65889	1893.592334	1906.358811	1889.666361	1789.799734	1870.237502	1912.080777	1884.640538	1875.057961	1840.8945	1935.896029	1865.475111	1838.034354	1916.526453	1770.270709	1950.015848	1913.538425	1871.360737	1863.791605	1858.815596	1849.100373	1876.160385	1924.047322	1879.77421	1892.566136	1871.210043	1923.81597	1876.01043	1907.42091	1867.170287
E40	1911.24831	1864.342819	1904.118035	1777.28142	1915.464337	1907.878953	1994.20917	1944.50141	1973.404153	1864.35634	1803.54212	1931.11834	1912.029209	1994.880084	1900.329142	1929.390074	1952.35741	1887.680544	1890.871861	1954.913416	1905.688403	1907.774719	1914.55545	1800.22772	1883.916837	1915.063202	1913.73883	1903.82739	1877.2725	1980.115657	1911.43194	1871.944229	1950.498743	1805.11556	1996.87745	1975.446896	1905.436185	1903.575497	1888.363244	1895.86205	1928.53267	1977.24012	1898.07597	1915.35527	1875.167044	1928.162026	1886.404847	1918.170222	1882.144225
E41	1997.233748	1937.160012	2016.73725	1876.69559	2018.781391	1950.060418	2030.6496	1993.477558	2021.192847	1925.310288	1876.768498	2022.476956	1981.552949	2062.93095	1968.552462	2008.761155	2031.28677	1971.326612	1958.823328	2012.017332	1951.555706	1914.858843	1965.72189	1873.763446	1931.76554	1942.487196	1975.407572	1969.617472	1955.54811	2110.492541	2031.1398	1984.053819	2029.893483	1894.57222	2091.246548	2088.9947	1991.751485	1994.396669	1980.385484	2015.41815	2041.19718	2151.23989	2027.79154	2050.395242	1992.621465	2039.144178	1996.858569	2021.97816	1984.6958
E42	2038.4918	1970.46486	2066.00931	1897.24451	2036.705095	1990.40011	2064.356148	2002.735344	2027.884457	1937.03766	1891.22869	2048.4184	2003.577629	2096.41821	2007.835542	2064.885035	2086.14711	2001.992744	1999.046692	2037.21024	1982.133314	1943.144751	1999.098474	1890.062026	1973.764952	1958.844294	1995.1763	1987.37638	1979.93385	2129.141117	2041.047186	1992.505899	2053.978443	1939.65568	2142.272	2141.046656	2045.624885	2041.766998	2098.803104	2101.84173	2134.09572	2215.57105	2094.91732	2096.15753	2039.750481	2087.650674	2044.677165	2050.5639	2023.21118
E43	2083.70169	2015.0967	2098.97334	1923.53649	2064.446655	2022.24302	2075.110166	2003.335421	2028.484534	1950.50023	1909.70143	2065.77277	2022.821469	2120.88122	2030.717082	2084.641695	2106.9854	2023.065114	2028.899482	2064.26177	2011.263294	1972.459201	2008.663678	1893.641624	1978.221074	1961.013483	2012.2494	2002.77121	1995.86746	2146.668297	2051.697507	2003.100879	2093.233703	2003.61573	2218.38551	2229.344646	2134.470345	2125.747378	2141.563074	2144.34012	2188.46487	2251.19807	2144.51621	2148.62247	2092.215421	2133.695134	2089.460475	2083.33939	2074.69371
E44	2141.65019	2073.45012	2139.83781	1963.26467	2104.769155	2070.54184	2096.25219	2005.550113	2035.080375	1972.07781	1936.09873	2093.27089	2051.161919	2155.95759	2065.422672	2116.886705	2143.10358	2050.177259	2065.669645	2097.502155	2046.960029	2008.687602	2028.13965	1905.892528	1990.26767	1967.57229	2036.42192	2029.33045	2022.06816	2177.263967	2072.55228	2022.535179	2145.591513	2084.94469	2313.6941	2339.436536	2244.055295	2232.408298	2198.571974	2201.66205	2258.77713	2299.1575	2208.72442	2213.281367	2158.292451	2190.595809	2144.249055	2123.018628	2136.867281
E45	2216.46026	2147.12042	2177.01443	2046.61817	2176.799295	2191.09465	2196.32356	2032.413012	2112.839915	2042.03434	2003.01085	2191.64478	2117.602489	2214.90891	2139.247802	2202.782735	2258.49523	2072.01639	2081.953842	2114.94503	2066.274764	2026.848461	2107.46245	1993.694018	2056.70348	2015.57131	2098.9809	2128.5486	2090.148186	2267.948933	2148.713946	2086.501215	2216.990943	2169.91818	2395.21564	2424.409216	2320.113625	2309.092638	2269.679904	2289.92269	2346.55942	2391.50943	2311.24748	2289.37626	2251.221541	2234.086864	2193.032905	2172.11214	2163.47759
E46	2254.30002	2181.4151	2198.64269	2074.34108	2202.198655	2204.22971	2212.083312	2074.279502	2161.023715	2082.79485	2040.45557	2220.2038	2137.269389	2220.5196	2156.009962	2219.281235	2307.7109	2116.227838	2126.622612	2156.19601	2094.751834	2063.954741	2146.43875	2032.804168	2093.88769	2052.71697	2143.40654	2171.63824	2122.147524	2287.406911	2155.679068	2093.136745	2233.404331	2192.36294	2417.979168	2451.136976	2347.134345	2331.131758	2302.182154	2328.25385	2365.991372	2413.63389	2341.68398	2319.154912	2284.384541	2251.40142	2211.913677	2199.084932	2181.09113
E47	2336.70476	2259.3294	2235.535026	2144.679512	2267.747935	2213.112802	2222.242883	2174.643214	2262.091707	2179.852626	2133.13015	2281.06906	2207.693849	2275.04697	2237.688822	2293.786595	2453.82924	2260.994138	2267.100112	2268.181302	2171.424842	2169.826149	2247.225018	2137.031788	2200.455878	2149.38543	2238.257264	2267.595568	2221.048644	2351.819291	2181.654966	2143.058193	2283.513933	2217.202558	2443.439282	2493.903236	2392.819985	2394.286078	2382.720158	2406.623454	2386.35819	2445.39847	2371.36054	2333.362358	2306.817507	2270.402315	2228.596911	2234.89056	2213.755286
E48	2458.38956	2384.0418	2290.31506	2180.16508	2289.071381	2229.153984	2269.018671	2271.217552	2355.331525	2276.37559	2232.02029	2385.86698	2311.465709	2381.73783	2354.771962	2360.394003	2507.379252	2329.587018	2317.736728	2313.06165	2235.843134	2228.582841	2291.62783	2207.653888	2282.99939	2180.389552	2254.403785	2299.012232	2253.099316	2374.490904	2227.152894	2217.722273	2355.153453	2236.168306	2463.414472	2521.760556	2435.131597	2440.156542	2400.27146	2424.17604	2412.022326	2499.757002	2423.969768	2381.00163	2353.651461	2305.003176	2282.437155	2282.331844	2247.12202
E49	2568.080062	2548.018202	2484.921078	2512.628774	2576.055129	2495.44811	2521.833081	2487.644108	2577.581347	2519.48621	2513.883538	2586.095466	2506.410509	2564.9978	2522.057882	2441.131775	2596.2965	2585.411648	2596.289822	2584.14045	2579.605314	2573.088641	2545.585042	2468.536928	2487.42489	2355.81423	2395.684263	2439.19823	2411.916494	2530.536689	2513.819864	2488.593807	2520.101247	2500.414684	2692.630858	2707.420613	2579.224947	2585.90002	2707.932784	2645.15113	2619.98232	2655.59858	2599.91079	2549.19531	2522.219101	2520.878416	2463.238905	2442.09992	2397.68823
E50	2585.874875	2571.248535	2525.22999	2555.93918	2600.864245	2522.56615	2549.436566	2511.179482	2603.3847	2571.578553	2559.04351	2607.30232	2617.829219	2706.916845	2661.560667	2555.266055	2698.31577	2701.466078	2716.659352	2712.71202	2685.810674	2675.988681	2621.463723	2564.746348	2580.9152	2492.56794	2503.901303	2546.90284	2513.163504	2614.953659	2611.058874	2519.298243	2545.962783	2527.83787	2720.730575	2727.366515	2604.373403	2611.572328	2717.427809	2726.29329	2699.18745	2707.9903	2692.07746	2618.489	2590.250811	2619.720876	2543.735085	2535.02886	2522.86172
E51	2662.82113	2658.81923	2641.7362	2690.52861	2736.681955	2640.81822	2625.288321	2592.210882	2713.207235	2610.271391	2693.39814	2728.0353	2703.663739	2794.39942	2754.020732	2618.244795	2817.32802	2824.871548	2820.651322	2804.06291	2805.235024	2831.317371	2772.408633	2711.340798	2684.6928	2613.91243	2601.873963	2653.72439	2610.968234	2727.465349	2766.660414	2663.856143	2631.739411	2580.153122	2766.36688	2798.494265	2706.306033	2703.362268	2779.618664	2798.77485	2777.85631	2781.76659	2751.28056	2683.60436	2672.272991	2662.008276	2638.762345	2611.24427	2602.82437
E52	2722.51112	2727.53322	2730.23265	2757.32081	2780.705317	2723.79457	2720.570591	2639.851426	2760.637941	2624.971152	2726.086895	2778.037426	2764.174409	2866.77657	2846.974092	2730.537395	2865.970524	2876.34842	2868.204718	2882.33073	2885.093174	2872.929741	2800.567989	2769.310648	2741.75423	2702.43912	2679.182783	2723.70337	2708.192214	2818.299509	2861.178744	2761.234263	2692.040163	2628.91528	2845.04246	2830.869227	2790.639443	2808.635548	2885.740844	2909.18343	2893.1676	2888.78968	2833.17124	2748.27467	2728.464621	2705.924376	2665.194717	2641.991166	2638.328684
E53	2862.62294	2880.81254	2888.83709	2911.24809	2923.483445	2836.80863	2842.289191	2794.590182	2904.811989	2843.070186	2895.473866	2891.17448	2850.189699	2972.28557	2963.720592	2849.924495	2910.85743	2914.521468	2934.176992	2955.96386	2947.930844	2944.876321	2928.515973	2921.146788	2860.34245	2812.9048	2802.036903	2850.12423	2837.544884	2924.284559	2957.052744	2853.633553	2839.559743	2753.83922	2938.124496	2874.831831	2851.498093	2857.441998	2936.236044	2985.37731	2995.1181	2957.13569	2908.65008	2784.90377	2890.532631	2874.524016	2830.216105	2810.03985	2801.98436
E54	3292.76771	3333.632496	3374.191479	3430.652159	3338.887102	3281.06749	3304.289435	3412.070518	3324.859053	3330.271587	3381.597008	3343.614757	3329.639099	3371.647362	3343.051299	3362.647625	3350.26443	3372.598358	3368.851213	3325.7727	3346.292183	3393.697425	3356.322426	3361.708546	3366.31448	3254.165085	3309.562073	3349.070779	3296.085087	3274.347038	3327.740844	3307.492872	3383.76045	3342.38833	3414.45434	3340.829828	3373.97124	3369.232891	3444.732914	3345.442491	3380.45598	3295.31947	3317.154535	3230.74064	3332.156559	3308.513979	3261.26271	3287.886546	3296.083232
E55	3332.205346	3360.19296	3386.454954	3450.80595	3347.995019	3385.54746	3346.760213	3433.532168	3349.321939	3390.597727	3417.263576	3383.97675	3379.022209	3409.149134	3365.926816	3378.111143	3382.44911	3418.914866	3417.333353	3354.647588	3360.78702	3411.700277	3371.195277	3381.181062	3402.660384	3302.5235	3374.394043	3396.990489	3351.929834	3334.207979	3371.787294	3347.629661	3425.858303	3392.26172	3500.27994	3385.371255	3400.116675	3406.516648	3479.392014	3374.900241	3413.023396	3347.20914	3357.58587	3278.92577	3369.888288	3347.224126	3294.534249	3321.787	3319.281568
E56	3364.75682	3428.67106	3420.63002	3524.63202	3390.860733	3436.40952	3370.5907	3455.174742	3389.615214	3422.178755	3449.846706	3428.40664	3432.757789	3455.184954	3440.110492	3399.87067	3403.971611	3446.627068	3438.694028	3379.64291	3386.540724	3442.013046	3410.705073	3400.302543	3444.79894	3433.81996	3437.352443	3452.639867	3431.068674	3387.863902	3449.724034	3420.188461	3468.061933	3434.10887	3556.909488	3438.629225	3447.14825	3452.182868	3540.909664	3455.409271	3505.41319	3435.7405	3434.01912	3383.81606	3434.815868	3426.984006	3383.303369	3442.56282	3438.86957
E57	3376.728866	3465.90756	3442.92927	3560.38805	3447.422983	3491.9659	3404.657375	3465.585304	3420.597549	3453.01824	3471.029516	3451.45621	3465.376529	3488.408694	3504.637512	3449.459465	3445.442181	3480.074438	3464.367523	3413.4498	3423.678164	3498.503691	3470.817573	3427.490068	3464.14148	3479.79474	3476.858363	3489.686974	3467.107674	3400.124318	3470.511738	3447.147021	3483.942603	3447.977428	3571.479341	3457.851635	3461.392313	3461.972848	3557.900666	3475.538973	3530.611104	3465.4603	3468.11809	3420.96239	3473.167488	3467.950806	3438.914409	3501.61332	3500.00606
E58	3380.669204	3479.41056	3451.38447	3572.50829	3471.779983	3516.47734	3420.122555	3470.05663	3434.520909	3468.24156	3481.083776	3461.51047	3478.780949	3502.365414	3530.912472	3472.515545	3464.064201	3494.684858	3476.056003	3428.24826	3439.923344	3524.396751	3497.199573	3439.861828	3470.3336	3493.66578	3494.930603	3507.995974	3482.563674	3406.085126	3476.39574	3455.965701	3490.613343	3453.642112	3578.562401	3465.913715	3466.603187	3464.985808	3561.676442	3478.456449	3534.669936	3473.6326	3480.84145	3432.03083	3488.297148	3483.009306	3459.891129	3521.19822	3519.55658
E59	3381.325927	3481.66106	3452.79367	3574.52833	3475.839483	3520.56258	3422.700085	3470.801851	3436.841469	3470.77878	3482.759486	3463.18618	3481.015019	3504.691534	3535.291632	3476.358225	3467.167871	3497.119928	3478.004083	3430.71467	3442.630874	3528.712261	3501.596573	3441.923788	3471.36562	3495.97762	3497.942643	3511.047474	3485.139674	3407.078594	3477.376407	3457.435481	3491.725133	3454.586226	3579.742911	3467.257395	3467.471666	3465.487968	3562.305738	3478.942695	3535.346408	3474.99465	3482.96201	3433.87557	3490.818758	3485.519056	3463.387249	3524.46237	3522.815
E60	3383.952819	3490.66306	3458.43047	3582.60849	3492.077483	3536.90354	3433.010205	3473.782735	3446.123709	3480.92766	3489.462326	3469.88902	3489.951299	3513.996014	3552.808272	3491.728945	3479.582551	3506.860208	3485.796403	3440.58031	3453.460994	3545.974301	3519.184573	3450.171628	3475.4937	3505.22498	3509.990803	3523.253474	3495.443674	3411.052466	3481.299075	3463.314601	3496.172293	3458.362682	3584.464951	3472.632115	3470.945582	3467.496608	3564.822922	3480.887679	3538.052296	3480.44285	3491.44425	3441.25453	3500.905198	3495.558056	3477.371729	3537.51897	3535.84868
E61	3426.11284	3543.5016	3499.08439	3614.71941	3539.034463	3573.87174	3452.251099	3483.55597	3467.283629	3499.18955	3510.990856	3500.96155	3551.223869	3575.912934	3630.314792	3570.428105	3553.108641	3575.706098	3551.233363	3496.24278	3506.584744	3610.353911	3580.576133	3496.366468	3512.96128	3553.9773	3567.868523	3566.787494	3524.234154	3430.158342	3502.442864	3486.257941	3504.307755	3465.324412	3602.065001	3505.965795	3505.970375	3498.742528	3601.043034	3500.580681	3543.905144	3499.91048	3515.05417	3465.31867	3532.626628	3520.46833	3503.255457	3565.606836	3562.182012
E62	3515.32487	3631.57857	3572.2095	3657.39968	3583.068103	3593.7541	3455.096786	3494.378104	3478.959129	3500.380258	3534.262436	3546.90013	3659.604809	3684.293874	3741.589242	3693.454055	3676.134591	3698.732048	3674.259313	3587.43708	3587.740964	3691.510131	3653.280963	3571.799128	3584.78945	3631.32972	3655.252943	3619.449604	3549.785544	3459.018392	3536.355774	3516.313281	3505.145969	3466.162626	3624.239141	3562.794605	3574.715795	3564.603178	3676.603754	3539.267721	3546.559311	3523.50202	3535.87342	3491.8022	3566.043258	3537.905637	3506.606316	3578.049024	3570.552443
E63	3536.93178	3648.327964	3586.098428	3665.497867	3610.555843	3612.20788	3469.519855	3510.209152	3487.976859	3508.255734	3545.831776	3560.600884	3687.609379	3707.065979	3766.416562	3717.508046	3700.355742	3724.478758	3703.338723	3614.43989	3606.306059	3712.349001	3672.689993	3589.504477	3603.94225	3655.32244	3675.840595	3633.032853	3554.212354	3471.330262	3551.629234	3534.700881	3518.760178	3479.882815	3635.274981	3577.248806	3598.590265	3584.123228	3696.460354	3554.859031	3554.06939	3540.68023	3549.72836	3523.12778	3592.493868	3565.388356	3546.697509	3605.95544	3580.758
E64	3553.04778	3654.419044	3591.118838	3668.410432	3654.559543	3645.02458	3499.463605	3540.471202	3503.350209	3524.728884	3562.749376	3574.416514	3710.948929	3719.193104	3781.968712	3727.426991	3710.632887	3738.024958	3724.026423	3641.44784	3618.629534	3729.544851	3689.681393	3601.922182	3620.6812	3680.56354	3690.390835	3644.321808	3555.053169	3487.948162	3572.883784	3563.933781	3547.649878	3508.999615	3651.420681	3588.994301	3626.490115	3603.668228	3713.444554	3575.179381	3569.26439	3569.50858	3572.37341	3581.29343	3637.867368	3618.380056	3631.473459	3661.54514	3599.79495
E65	3558.41978	3656.449404	3592.792308	3669.381287	3669.227443	3655.96348	3509.444855	3550.558552	3508.474659	3530.219934	3568.388576	3579.021724	3718.728779	3723.235479	3787.152762	3730.733306	3714.058602	3742.540358	3730.922323	3650.45049	3622.737359	3735.276801	3695.345193	3606.061417	3626.26085	3688.97724	3695.240915	3648.084793	3555.33344	3493.487462	3579.968634	3573.678081	3557.279778	3518.705215	3656.802581	3592.909466	3635.790065	3610.183228	3719.105954	3581.952831	3574.32939	3579.11803	3579.92176	3600.68198	3652.991868	3636.043956	3659.732109	3680.07504	3606.1406
E66	3990.05738	3995.10993	3940.88628	4082.718296	4072.501657	4087.4485	4062.004715	3967.769182	3963.379296	3980.991414	3976.006991	3990.59119	4074.026219	4176.51549	4067.210832	4001.264747	3982.698627	4012.483406	4078.777603	3996.96414	3999.548444	4106.779521	4080.889413	4061.503528	4089.54347	4091.82519	4049.516627	4003.551763	4008.978003	3887.630762	3958.990914	4083.420111	4083.187098	4021.373083	4129.391873	4166.286959	4036.787021	3945.715858	4033.301888	4010.356941	4033.44384	4056.5314	4054.61641	4041.405602	3963.807108	4078.923276	4014.447489	3969.17499	3828.45422
E67	4603.34816	4585.444	4589.56663	4626.6457	4616.769443	4575.95353	4598.405255	4572.159232	4590.533096	4620.421064	4583.883791	4580.89235	4649.322639	4672.162894	4589.202792	4643.556235	4594.017561	4633.938809	4712.510149	4595.1638	4573.861264	4654.254181	4663.058643	4629.610498	4674.67769	4603.329747	4570.575177	4573.693813	4596.971815	4665.208442	4578.640984	4693.465271	4617.672236	4569.849569	4569.627073	4593.452168	4583.028415	4664.380239	4572.842374	4560.073646	4598.061472	4557.31925	4590.672903	4586.056098	4605.379633	4794.908176	4600.872819	4626.18222	4653.399089
E68	6865.997263	6919.406935	6948.6389	6859.36014	6996.495063	6883.03648	6837.607345	6918.351872	6868.272706	6842.828318	6820.692691	6812.01796	6781.043199	6878.639424	6839.195862	6947.791805	6918.770541	6976.825738	6973.843965	6952.60145	6925.811824	6968.817809	6949.272493	6899.328188	6809.62581	6722.86695	6919.169957	6953.766043	6967.299423	6847.464437	6834.717174	6835.727152	6822.200603	6720.413235	6690.049671	6564.424185	6821.443845	6681.081301	6736.950934	6757.684877	6780.79211	6769.29369	6760.73418	6748.03678	6752.99389	6878.496376	6828.48009	6851.542741	6889.50261
E69	7240.787273	7351.35887	7334.08194	7243.05387	7544.674733	7494.01119	7327.572145	7409.722022	7347.500116	7378.075714	7319.376831	7211.88998	7207.207749	7347.607484	7338.704432	7379.380175	7322.920901	7361.318178	7335.759645	7273.79545	7275.561594	7329.118851	7332.222373	7489.996378	7370.16829	7223.8368	7300.739267	7302.200233	7320.884593	7195.332277	7268.709104	7271.572862	7304.502203	7288.894135	7330.238081	7197.573595	7326.492755	7249.224891	7189.366924	7243.842647	7014.217	7110.17405	7296.47474	7107.470242	7226.432142	7249.526023	7128.46024	7206.130151	7396.92111
E70	7310.053853	7400.43589	7389.28847	7279.4924	7579.447613	7578.74437	7408.146415	7462.901512	7392.041816	7420.547514	7365.417811	7284.4294	7268.588539	7395.453034	7391.019092	7409.785535	7347.500541	7382.681658	7355.355805	7286.02479	7298.931574	7358.687451	7367.662453	7546.750858	7447.40916	7281.10734	7338.879007	7341.601093	7367.861523	7244.009207	7349.090074	7357.217412	7381.629573	7347.208615	7380.177661	7246.523205	7367.981655	7294.955251	7224.233424	7281.247837	7051.30981	7135.7978	7327.38029	7135.034552	7269.989762	7304.220643	7205.21274	7241.551481	7427.039165
E71	7371.608453	7455.01879	7468.41632	7355.0276	7651.413563	7658.51947	7494.872065	7518.696562	7415.948816	7441.630014	7388.779411	7378.7368	7339.709089	7432.734784	7422.371792	7439.681735	7378.646841	7415.529108	7393.834405	7308.21069	7344.990274	7417.899351	7420.079053	7627.218958	7527.66681	7331.43714	7399.257157	7404.681643	7441.068873	7319.840057	7447.842724	7437.157662	7494.186723	7436.451715	7454.128261	7315.496655	7433.678655	7379.352301	7285.350774	7347.805237	7122.48196	7183.2662	7365.40454	7164.604502	7309.431662	7356.441043	7314.50874	7306.421531	7429.20164
E72	7396.230293	7476.85195	7500.06746	7385.24168	7680.199943	7690.42951	7529.562325	7541.014582	7425.511616	7450.063014	7398.124051	7416.45976	7368.157309	7447.647484	7434.912872	7451.640215	7391.105361	7428.668088	7409.225845	7317.08505	7363.413754	7441.584111	7441.045693	7659.406198	7559.76987	7351.56906	7423.408417	7429.913863	7470.351813	7350.172397	7487.343784	7469.133762	7539.209583	7472.148955	7483.708501	7343.086035	7459.957455	7413.111121	7309.797714	7374.428197	7150.95082	7202.25356	7380.61424	7176.432482	7325.208422	7377.329203	7358.22714	7332.369551	7430.06663
E73	7463.075143	7598.09157	7642.95056	7668.98594	7868.803313	7878.91927	7713.987095	7728.37286	7589.171546	7656.242856	7480.707971	7588.19607	7540.427849	7592.718324	7567.059132	7599.034275	7580.690971	7701.649628	7619.235174	7552.87893	7585.500744	7672.572761	7776.474305	7764.928489	7724.349851	7496.0473	7615.818247	7608.162243	7729.657262	7635.275175	7870.117754	7827.781932	7764.457803	7701.901955	7696.113301	7613.499065	7678.321805	7653.517161	7588.779854	7639.092777	7377.22193	7396.21915	7643.53169	7514.022952	7616.860802	7581.984833	7713.953441	7745.430232	7669.28413
E74	7475.581523	7615.14149	7658.42874	7712.9112	7888.927843	7894.90709	7731.275125	7743.485262	7607.987276	7683.244856	7501.838241	7610.08644	7571.215669	7628.499924	7600.375172	7634.797595	7604.708741	7723.590768	7633.003855	7574.61389	7607.673654	7691.056051	7781.262813	7767.37163	7730.31718	7509.40966	7639.743557	7622.672963	7737.168461	7637.892963	7880.811584	7851.914782	7778.706963	7715.851395	7717.348061	7640.013535	7712.208925	7677.295951	7605.452084	7657.935209	7394.2397	7431.75172	7687.87964	7566.546442	7661.513322	7631.936073	7723.20978	7763.639221	7706.99256
E75	7500.719423	7634.76609	7672.45074	7747.0235	7901.302543	7922.92159	7773.148025	7800.045562	7625.877576	7719.790056	7529.922941	7643.71324	7628.817269	7721.637624	7685.758872	7721.753195	7674.723441	7786.348868	7686.270055	7645.38999	7680.503354	7713.867651	7794.929913	7773.61609	7754.18258	7536.19896	7652.005157	7635.618763	7739.797851	7639.378493	7893.437484	7879.766382	7800.403263	7721.113195	7746.030461	7669.157735	7756.545425	7681.179901	7612.999034	7661.822169	7426.467	7487.69542	7733.86864	7612.294442	7710.615222	7671.300273	7763.26158	7822.054821	7807.71656
E76	7900.781483	7996.86879	7984.93662	8112.1265	8193.690403	8131.78855	7981.010321	8000.444878	7886.117256	8020.303356	7951.510901	7967.27518	7939.638149	8003.880264	7941.030672	8003.270315	7940.705061	8057.818988	7919.350075	7865.15826	8000.564774	7906.391931	7956.221519	7959.477958	7959.700304	7836.34266	8004.153017	7956.528403	8002.054833	7904.571887	8044.560324	8048.131842	8001.906843	7882.399795	7952.092541	7918.405835	8120.680325	8025.218311	7976.445644	8002.551597	7819.35252	7750.42498	7890.75787	7849.040762	7906.434492	7906.374333	8005.86708	8030.782341	8098.00868
E77	10480.34998	10508.05712	10542.7394	10579.30631	10486.56208	10476.78989	10573.31681	10710.27569	10585.52084	10716.26503	10580.11089	10469.23542	10378.58008	10216.34524	10295.66387	10205.05667	9926.600141	10168.20704	10186.04385	10409.50396	10293.36234	10195.59652	10197.94193	10334.82983	10351.57218	10716.01139	10669.86707	10702.30507	10759.28992	10703.84944	10618.28972	10465.643	10373.79592	10684.23852	10649.38248	10568.47692	10668.85095	10757.8446	10674.0151	10774.41554	10753.3656	10785.08232	10673.86309	10806.87128	10851.39765	10688.27224	10403.1589	10580.85022	10577.68012
E78	11040.76664	10995.73158	10948.84917	10995.29561	11021.2294	10947.10084	11170.03942	11268.85991	11163.28579	11136.37255	11211.05815	11037.3682	10994.6364	10909.18169	10999.42585	11039.44324	10962.36578	11082.4215	10883.62841	11093.45742	11045.07688	10901.0699	10986.84829	11078.16411	11242.02668	11263.97958	11218.64021	11118.70384	11184.89751	11261.97326	11097.45041	11245.83688	11137.28982	11258.06817	11191.57147	11166.42394	11122.72807	11194.34679	10976.82553	11145.68577	11088.30057	11297.07769	11237.86369	11181.85489	11351.77882	11278.84278	11005.82538	11208.83834	11357.77424
E79	11424.09405	11665.45615	11626.31888	11631.26036	11413.6501	11481.17321	11567.04329	11440.60505	11384.67788	11377.71626	11342.72188	11352.36023	11394.07688	11391.449	11515.45427	11596.07054	11441.10955	11632.76951	11468.23225	11616.44757	11575.96694	11467.31192	11496.58573	11647.93454	11690.04492	11656.58802	11634.07902	11558.44334	11636.64708	11653.97279	11415.86481	11472.60429	11369.78698	11471.65156	11452.44022	11361.75851	11351.71978	11508.0159	11358.27247	11406.9634	11362.21956	11529.7497	11411.74035	11573.84027	11662.57823	11734.46207	11616.77039	11718.33652	11526.39409
E80	11507.73235	11690.50925	11663.79088	11712.54686	11520.1351	11641.44321	11703.37029	11529.01025	11489.65188	11441.54976	11395.82638	11404.76673	11484.43288	11516.309	11636.33427	11712.83454	11531.20665	11664.52681	11521.39005	11670.58287	11686.60194	11600.28692	11622.76573	11705.87044	11723.81812	11710.66932	11662.34632	11565.66731	11681.73948	11692.16909	11432.26291	11590.44929	11465.92778	11575.48256	11567.55022	11441.32701	11425.51348	11547.7062	11417.00557	11530.7834	11471.69556	11586.2603	11552.33735	11693.12227	11725.84203	11772.88177	11652.42769	11772.51192	11600.56419
E81	12555.72045	12839.30736	12564.19382	12574.49703	12455.77153	12711.55171	12632.40299	12541.05311	12825.29098	12717.36521	12529.36821	12614.20457	12743.30528	12727.8295	12632.11507	12541.43574	12448.01838	12618.3944	12432.67069	12630.05566	12785.58282	12906.68876	13226.45933	12859.84083	12668.65684	12789.66951	12651.73545	12500.56167	12633.1708	12385.3931	12483.01206	12331.39745	12060.31192	12534.02306	12438.40944	12511.55848	12510.92475	12548.00222	12528.51066	12517.91996	12396.6213	12701.59908	12485.63365	12562.82424	12858.71177	12963.19788	12884.6523	13023.81704	12680.51502
E82	12561.94331	12867.91248	12638.26038	12600.22151	12499.98673	12884.56771	12887.17099	12848.21951	13063.07338	12920.36521	12680.22133	12897.02857	12981.19968	12999.3863	12959.41747	12921.05974	12722.08718	12900.9	12729.70109	12885.38046	12855.82954	12972.65852	13261.35613	12921.38211	12725.52068	12966.98151	12794.79401	12641.84167	12765.4884	12456.25598	12602.36054	12375.91729	12181.96632	12694.10946	12559.04368	12583.36456	12540.59659	12593.53086	12574.0393	12611.343	12475.95186	13040.97508	12880.03525	12876.48024	13048.22857	13130.04588	13035.35838	13414.95944	12941.67662
E83	12615.18416	12881.70509	12653.1901	12687.71294	12588.3008	12925.0371	12938.85119	12924.43461	13082.26762	13037.20778	12880.29263	12942.40689	13000.67303	13015.2723	13037.83347	13078.41694	12958.30888	13112.6518	12891.87219	12996.03802	12898.9625	13057.73949	13267.41996	13077.37171	12802.78306	13036.75147	12968.70411	12810.56477	12934.2115	12579.36728	12686.24317	12518.42849	12351.29392	12721.34576	12601.45527	12618.57337	12575.8054	12635.46418	12622.93334	12630.08302	12558.39708	13177.95608	12984.24442	12948.83564	13112.85638	13194.67369	13164.84774	13451.86007	12999.34332
E84	12639.75686	12888.07091	12660.08074	12728.0936	12629.06114	12943.71528	12962.70359	12959.61081	13091.1265	13091.13512	12972.63323	12963.35073	13009.66073	13022.6043	13074.02547	13151.04334	13067.33428	13210.3834	12966.72039	13047.11074	12918.87002	13097.00763	13270.21866	13149.36691	12838.44262	13068.95299	13048.97031	12888.43697	13012.0837	12636.18788	12724.95823	12584.20289	12429.44512	12733.91636	12621.02985	12634.82359	12592.05562	12654.81802	12645.49982	12638.73226	12596.44872	13241.17808	13032.34096	12982.23044	13142.6846	13224.50191	13224.61206	13468.89113	13025.95872
E85	12668.42501	12895.4977	12668.11982	12775.20437	12676.61487	12965.50649	12990.53139	13000.64971	13101.46186	13154.05035	13080.36393	12987.78521	13020.14638	13031.1583	13116.24947	13235.77414	13194.53058	13324.4036	13054.04329	13106.69558	12942.09546	13142.82046	13273.4838	13233.36131	12880.04544	13106.52143	13142.61421	12979.28787	13102.9346	12702.47858	12770.1258	12660.93969	12520.62152	12748.58206	12643.86686	12653.78218	12611.01421	12677.3975	12671.82738	12648.82304	12640.8423	13314.93708	13088.45359	13021.19104	13177.48419	13259.3015	13294.3371	13488.7607	13057.01002
E86	12689.31328	12904.26199	12683.62458	12817.55301	12714.08493	12982.37405	13010.65793	13027.20004	13114.24583	13192.69082	13143.43704	13003.39181	13029.75684	13041.68878	13141.91658	13288.21372	13270.73721	13392.16226	13110.57655	13146.35751	12964.74482	13178.95004	13281.58336	13286.82037	12909.14427	13131.27605	13196.99529	13034.79965	13158.44638	12753.48028	12806.91154	12713.62778	12583.85462	12767.96396	12659.86285	12667.31	12624.23758	12695.90237	12693.27154	12659.32625	12672.01263	13362.5033	13126.68865	13048.81705	13197.99984	13280.76198	13336.82168	13501.22512	13084.89052
E87	12707.33916	12922.34363	12727.26858	12879.26581	12755.27093	13000.03581	13027.55769	13039.59816	13141.75803	13203.44646	13149.48788	13009.96797	13044.23148	13064.2587	13148.07302	13304.30164	13284.82933	13402.5793	13137.11439	13168.81131	13002.25554	13218.75332	13306.5184	13308.66941	12930.44743	13144.42381	13200.47642	13049.18757	13172.8343	12805.96548	12850.81434	12748.98174	12628.38382	12811.96996	12671.64793	12678.08736	12633.79714	12718.31161	12718.8709	12678.27445	12695.22291	13384.17618	13151.37145	13070.26829	13200.52051	13287.06198	13347.38848	13505.66664	13125.43812
E88	12810.98797	13026.31306	12978.22158	13234.11441	12992.09043	13101.59093	13124.73131	13110.88735	13299.95318	13265.29139	13184.28021	13047.78089	13127.46066	13194.03574	13183.47255	13396.80718	13365.85902	13462.47728	13289.70697	13297.92066	13217.94218	13447.62218	13449.89488	13434.30139	13052.9406	13220.02343	13220.49293	13131.91811	13255.56484	13107.75538	13103.25544	12952.26701	12884.42672	13065.00446	12739.41214	12740.05718	12688.76461	12847.16474	12866.06722	12787.2266	12828.68202	13508.79524	13293.29755	13193.61292	13215.01435	13323.28698	13408.14758	13531.20538	13358.58682
E89	13893.12881	13629.16215	13820.08368	13782.80261	13643.12788	13766.80096	13776.28279	13669.73306	13688.24497	13683.77386	13653.74246	13722.20332	13832.84043	13770.713	13626.43057	13849.38451	13608.16898	13887.09855	13841.70929	13631.2908	13683.48769	13897.64182	13772.20405	13713.93891	13696.62833	13691.88027	13657.84415	13672.74247	13786.70175	13870.73048	13744.19984	13616.11264	13590.62285	13814.51601	13728.51523	13708.26901	13650.18302	13701.02109	13780.43316	13598.7762	13026.15381	13782.32938	13785.7867	13689.50094	13697.40658	13643.47377	13886.37753	13848.05414	13689.41147
E90	14392.78295	13957.55403	14283.82861	14001.41026	14191.82911	14279.11411	14318.47639	14186.2961	14081.93911	14208.69169	13892.05871	14172.65809	14258.17482	14316.90356	14622.10699	14304.60577	13952.25272	14280.51438	14129.52473	13899.79253	14003.13076	14145.99719	13941.60847	14401.53054	14012.08544	13953.90035	14088.00482	13980.94225	13928.94339	14327.76416	14042.84714	14178.36277	13828.60434	14345.66088	14541.08704	13991.22124	13876.02352	13987.88976	14280.25477	13970.17551	13442.19723	14138.23402	14201.99434	14321.73654	14149.25716	14301.88587	14582.51436	14281.15124	14020.18424
[truncated: 3,537 more columns]
